# Supplementary material for: Predictive Models for Weekly Cattle Mortality after Arrival at a Feeding Location Using Records, Weather, and Transport Data at Time of Purchase
Source: Pathogens. 2022 Apr 15;11(4):473. doi: 10.3390/pathogens11040473 (PMC9024862; doi:10.3390/pathogens11040473)
Supplement: Supplementary file 1 [file pathogens-11-00473-s001.zip]

Archive with 1 entries (1 files):
- pathogens-1629994-supplementary.pdf
